# Supplementary material for: Experimental and Field Data Support Range Expansion in an Allopolyploid Arabidopsis Owing to Parental Legacy of Heavy Metal Hyperaccumulation
Source: Front Genet. 2020 Sep 30;11:565854. doi: 10.3389/fgene.2020.565854 (PMC7554548; doi:10.3389/fgene.2020.565854)
Supplement: Supplementary file 2 [file Data_Sheet_1.xlsx]

## Sheet: TableS1
Table S1. The mean values and standard deviations (sd) of leaf accumulation of Cd and Zn among n samples of A. kamchatica and A. halleri.
		Leaf					Soil
Species	Population	Cd (μg/g)	sd	Zn (μg/g)	sd	n	Cd (μg/g)	sd	Zn (μg/g)	sd	n	region	latitude	longitude	Habitat.2categories	Habitat.note
A. kamchatica	Byron	0.48	NA	3424.9	NA	1	0.83	NA	46.9477	NA	1	Alaska	60.77	-148.84	no construction	Native soil
A. kamchatica	ExitGlacier	0.53	0.416893	2136.68	2104.05	4	0.7725	0.252372	42.0599	10.3517	4	Alaska	60.1956	-149.613	no construction	Native soil
A. kamchatica	Girdwood	0.665	0.445477	2118.45	421.506	2	0.88	NA	53.3642	NA	1	Alaska	61.0228	-149.099	no construction	Native soil, near unpaved parking lot
A. kamchatica	Hakubayari-onsen	0.416667	0.297041	457.267	187.144	3	NaN	NA	NaN	NA	0	Japan	36.7245	137.767	near construction	On native soil, some plants nearby mountain lodge or paved wall
A. kamchatica	Iwahana	0.346667	0.187172	312.667	87.0922	3	0.253333	0.220303	106.909	4.89028	3	Japan	35.8544	137.761	no construction	Native soil
A. kamchatica	Kamanasi	1.72	1.50522	339.3	270.724	3	0.116667	0.202073	119.15	31.9582	3	Japan	35.8789	138.249	no construction	On probably native soil by unpaved road
A. kamchatica	Kamikoti	1.83	0.674389	1065.9	1446.15	3	0	0	67.9382	7.8651	3	Japan	36.2517	137.663	no construction	Native soil
A. kamchatica	Kenzan	3.87	1.47959	1790.3	934.424	3	NaN	NA	NaN	NA	0	Japan	36.6093	137.613	near construction	Nearby mountain lodge, near rockwall
A. kamchatica	Kinasa	0.456667	0.531539	182.3	44.1045	3	0	0	162.432	18.029	2	Japan	36.6727	138.029	near construction	On native soil on and by paved road
A. kamchatica	Kuraigahara	1.33	0.511566	1971.37	1269.78	3	0.276667	0.0152753	48.9417	28.755	3	Japan	36.119	137.57	near construction	On mostly native soil by paved road, or in crack between paved road and paved slope
A. kamchatica	Magosazima	0.933333	0.678847	1766.87	905.473	3	0.13	0.183848	140.366	39.8603	2	Japan	35.2623	138.327	near construction	paved road with concrete
A. kamchatica	Midagahara	1.43333	1.22022	3673.67	2021.35	3	0.16	0.277128	544.83	463.032	3	Japan	36.5665	137.555	near construction	By paved road, or, in paved slope, or, in paved rock of mountain lodge
A. kamchatica	Mt. Hakubayari	0.9	0.43909	668.58	150.091	5	0.022	0.0349285	103.036	52.2278	5	Japan	36.7335	137.755	no construction	Native soil
A. kamchatica	Mt. Hiziri	1.27	0.651997	479.533	276.184	3	0.0966667	0.167432	61.8696	16.1469	3	Japan	36.4825	138.02	no construction	Native soil
A. kamchatica	Mt. Kisokoma	2.41667	0.885795	2427.07	929.137	3	0	0	106.475	56.7665	3	Japan	35.7897	137.803	near construction	Nearby mountain lodge, by much rubbish
A. kamchatica	Mt. Norikura	4.41667	4.70651	1442.97	989.836	3	0.206667	0.181475	92.7615	36.0988	3	Japan	36.1162	137.553	near construction	On mostly native soil by paved slope, concrete or mountain lodge
A. kamchatica	Mt. Ontake	1.50333	0.567215	1654.63	1350.21	3	0	0	18.7255	2.84773	3	Japan	35.9035	137.481	near construction	Half on native soil, half by mountain lodge
A. kamchatica	Mt. Senzyo	1.392	0.853446	2397.54	1646.43	5	0.182	0.352023	280.704	459.236	5	Japan	35.7198	138.183	near construction	Native soil, only one quadrat rather near mountain lodge
A. kamchatica	Mt. Siraiwa	8.92	2.06878	759.16	997.275	5	1.97	0.710106	97.0251	44.7495	5	Japan	35.8144	138.175	no construction	Native soil
A. kamchatica	Mt. Sirouma	1.47	0.761413	4953.14	2214.56	5	0.1925	0.180254	642.845	566.015	4	Japan	36.7553	137.757	near construction	Nearby mountain lodge, near rockwall
A. kamchatica	Mt. Turugi	1.28667	0.758441	1695.43	436.857	3	0.43	NA	428.756	NA	1	Japan	36.6217	137.615	near construction	near a ruin of a mountain lodge
A. kamchatica	Murodo	1.40667	1.30193	544.367	262.162	3	0	NA	44.3099	NA	1	Japan	36.5791	137.597	near construction	In crack between paved road and concrete wall, by paved road
A. kamchatica	North Riv. Matsu	1.37333	0.655006	723.967	459.027	3	0.426667	0.102144	91.8085	8.30585	3	Japan	36.722	137.825	no construction	Native soil
A. kamchatica	Odaira	1.85	1.30503	2033	188.775	3	0	0	153.315	59.7534	3	Japan	35.7427	138.209	near construction	In cracks in paved road or on native soil by paved road
A. kamchatica	Ogamiohasi	0.65	0.235159	361.067	188.793	3	0.803333	0.323471	418.19	199.852	3	Japan	36.6156	137.001	near construction	On paved riverside
A. kamchatica	Ogaya	3.60667	0.971408	38.6	7.21942	3	0.466667	0.220303	109.546	23.4145	3	Japan	35.8631	138.216	no construction	On native soil by unpaved road
A. kamchatica	PortageGlacier	1.485	1.32229	1777.35	32.5976	2	1.72	1.73948	51.7605	32.4695	2	Alaska	60.8319	-148.986	no construction	Native soil
A. kamchatica	Potter	0.573333	0.1823	624.733	428.705	3	1.84333	2.06214	82.5375	65.1417	3	Alaska	61.063	-149.812	near construction	railroad track
A. kamchatica	Riv. Abe	0.956667	0.305014	790.933	259.319	3	0	0	107.07	6.13702	3	Japan	35.2929	138.336	no construction	Native soil
A. kamchatica	Riv. Name	0.633333	0.30238	878.667	442.736	3	0	0	70.1911	10.9871	3	Japan	35.7793	137.746	no construction	Native soil
A. kamchatica	Riv. Tateyama	2.26333	1.08099	904.433	218.648	3	0	0	59.705	18.4426	3	Japan	36.6464	137.557	no construction	Native soil
A. kamchatica	Riv. Todai	2.72667	1.13694	804.1	828.355	3	0	0	75.338	8.46257	3	Japan	35.7739	138.16	no construction	Native soil
A. kamchatica	Sakamaki-onsen	0.996667	0.453248	1309.07	953.545	3	0.526667	0.0351189	236.834	119.584	3	Japan	36.1974	137.615	near construction	On native soil by paved road, only one quadrat not by paved road
A. kamchatica	Seward	1.54	0.427629	1025.4	410.287	4	0.605	0.374767	41.2381	8.99438	2	Alaska	60.8244	-148.996	no construction	Native soil
A. kamchatica	Simasimadani	0.61	0.27	1262.97	550.652	3	0	0	79.5306	17.2017	3	Japan	36.1889	137.778	near construction	On native soil on concrete bridge, or, on paved slope
A. kamchatica	Sirabiso	0.496667	0.207445	813.633	412.569	3	0	0	138.165	27.2801	3	Japan	35.4343	138.028	near construction	On native soil by paved road
A. kamchatica	South Riv. Matsu	0.56	0.202237	611.967	457.989	3	0.12	0.0360555	35.5419	1.49984	3	Japan	36.7177	137.821	no construction	Native soil
A. kamchatica	Syomyodaki	2.12333	0.860078	1281.03	533.388	3	0.336667	0.100167	131.911	86.8413	3	Japan	36.5764	137.519	near construction	By or in paved slope and paved road
A. kamchatica	Toyama Airport	4.93	2.92317	4315.23	1655.02	3	0.28	0.242693	275.509	123.146	3	Japan	36.6492	137.189	near construction	In crack between paved road and concrete wall
A. kamchatica	Turugigozen	1.82	0.380395	329.867	103.753	3	0	0	457.758	0	2	Japan	36.5964	137.61	near construction	Nearby mountain lodge, by and on toilet and rockwall
A. halleri	ESSO2	8.8	3.69942	11948.9	7575.09	3	NaN	NaN	NaN	NaN	0	Russia	55.9134	158.737
A. halleri	Ulavkavchan	7.25667	12.2052	11280.6	19425.4	3	NaN	NaN	NaN	NaN	0	Russia	55.9	158.69
A. halleri	Tada Mine	1266.71	461.598	16068.5	4786.6	6	6.895	3.10304	1317.47	710.102	6	Japan	34.893	135.358
A. halleri	Omoidegawa	3.32	1.35764	3344.5	721.249	2	5.018	0.715905	2490.98	1607.23	5	Japan	35.1	134.92

## Sheet: TableS2
Table S2. Concentrations of Cd and Zn in leaf tissues of A. kamchatica and concentrations in soils at the corresponding site.
These values were used to estimate Pearson's and Spearman Rank correlation coefficients.
species	Pop	Cd (_g/g)	Zn (_g/g)	type	site_type
A. kamchatica	Byron	0.48	3424.9	leaf	no construction
A. kamchatica	Byron	0.83	46.9477	soil	no construction
A. kamchatica	ExitGlacier	0.96	5101.3	leaf	no construction
A. kamchatica	ExitGlacier	0.23	1697.8	leaf	no construction
A. kamchatica	ExitGlacier	0.81	1618.7	leaf	no construction
A. kamchatica	ExitGlacier	0.12	128.9	leaf	no construction
A. kamchatica	ExitGlacier	0.76	56.6598	soil	no construction
A. kamchatica	ExitGlacier	0.42	41.9353	soil	no construction
A. kamchatica	ExitGlacier	0.96	36.151	soil	no construction
A. kamchatica	ExitGlacier	0.95	33.4935	soil	no construction
A. kamchatica	Girdwood	0.98	2416.5	leaf	no construction
A. kamchatica	Girdwood	0.35	1820.4	leaf	no construction
A. kamchatica	Girdwood	NA	NA	soil	no construction
A. kamchatica	Girdwood	0.88	53.3641	soil	no construction
A. kamchatica	PortageGlacier	2.42	1800.4	leaf	no construction
A. kamchatica	PortageGlacier	0.55	1754.3	leaf	no construction
A. kamchatica	PortageGlacier	2.95	74.7199	soil	no construction
A. kamchatica	PortageGlacier	0.49	28.801	soil	no construction
A. kamchatica	Potter	0.77	1087.6	leaf	near construction
A. kamchatica	Potter	0.54	545.3	leaf	near construction
A. kamchatica	Potter	0.41	241.3	leaf	near construction
A. kamchatica	Potter	4.2	155.751	soil	near construction
A. kamchatica	Potter	0.96	60.8745	soil	near construction
A. kamchatica	Potter	0.37	30.9873	soil	near construction
A. kamchatica	Seward	1.5	1479.6	leaf	no construction
A. kamchatica	Seward	1.09	1181.4	leaf	no construction
A. kamchatica	Seward	1.45	930.3	leaf	no construction
A. kamchatica	Seward	2.12	510.3	leaf	no construction
A. kamchatica	Seward	NA	NA	soil	no construction
A. kamchatica	Seward	NA	NA	soil	no construction
A. kamchatica	Seward	0.34	47.598	soil	no construction
A. kamchatica	Seward	0.87	34.8781	soil	no construction
A. kamchatica	Hakubayari-onsen	0.32	661.6	leaf	near construction
A. kamchatica	Hakubayari-onsen	0.75	416	leaf	near construction
A. kamchatica	Hakubayari-onsen	0.18	294.2	leaf	near construction
A. kamchatica	Hakubayari-onsen	NA	NA	soil	near construction
A. kamchatica	Hakubayari-onsen	NA	NA	soil	near construction
A. kamchatica	Hakubayari-onsen	NA	NA	soil	near construction
A. kamchatica	Iwahana	0.56	390.5	leaf	no construction
A. kamchatica	Iwahana	0.27	328.9	leaf	no construction
A. kamchatica	Iwahana	0.21	218.6	leaf	no construction
A. kamchatica	Iwahana	0.4	112.429	soil	no construction
A. kamchatica	Iwahana	0	105.181	soil	no construction
A. kamchatica	Iwahana	0.36	103.118	soil	no construction
A. kamchatica	Kamanasi	3.24	600.3	leaf	no construction
A. kamchatica	Kamanasi	1.69	357.8	leaf	no construction
A. kamchatica	Kamanasi	0.23	59.8	leaf	no construction
A. kamchatica	Kamanasi	0.35	153.718	soil	no construction
A. kamchatica	Kamanasi	0	113.05	soil	no construction
A. kamchatica	Kamanasi	0	90.6806	soil	no construction
A. kamchatica	Kamikoti	2.57	2735	leaf	no construction
A. kamchatica	Kamikoti	1.67	275.2	leaf	no construction
A. kamchatica	Kamikoti	1.25	187.5	leaf	no construction
A. kamchatica	Kamikoti	0	73.2481	soil	no construction
A. kamchatica	Kamikoti	0	71.664	soil	no construction
A. kamchatica	Kamikoti	0	58.9026	soil	no construction
A. kamchatica	Kenzan	3.53	2797.8	leaf	near construction
A. kamchatica	Kenzan	2.59	1621	leaf	near construction
A. kamchatica	Kenzan	5.49	952.1	leaf	near construction
A. kamchatica	Kenzan	NA	NA	soil	near construction
A. kamchatica	Kenzan	NA	NA	soil	near construction
A. kamchatica	Kenzan	NA	NA	soil	near construction
A. kamchatica	Kinasa	0.17	209.2	leaf	near construction
A. kamchatica	Kinasa	0.13	206.3	leaf	near construction
A. kamchatica	Kinasa	1.07	131.4	leaf	near construction
A. kamchatica	Kinasa	NA	NA	soil	near construction
A. kamchatica	Kinasa	0	175.181	soil	near construction
A. kamchatica	Kinasa	0	149.684	soil	near construction
A. kamchatica	Kuraigahara	1.01	3405.8	leaf	near construction
A. kamchatica	Kuraigahara	1.06	1517.1	leaf	near construction
A. kamchatica	Kuraigahara	1.92	991.2	leaf	near construction
A. kamchatica	Kuraigahara	0.29	82.0806	soil	near construction
A. kamchatica	Kuraigahara	0.26	34.1639	soil	near construction
A. kamchatica	Kuraigahara	0.28	30.5806	soil	near construction
A. kamchatica	Magosazima	0.3	2801.4	leaf	near construction
A. kamchatica	Magosazima	1.65	1380.7	leaf	near construction
A. kamchatica	Magosazima	0.85	1118.5	leaf	near construction
A. kamchatica	Magosazima	NA	NA	soil	near construction
A. kamchatica	Magosazima	0.26	168.552	soil	near construction
A. kamchatica	Magosazima	0	112.181	soil	near construction
A. kamchatica	Midagahara	0.8	4995.6	leaf	near construction
A. kamchatica	Midagahara	0.66	4678.6	leaf	near construction
A. kamchatica	Midagahara	2.84	1346.8	leaf	near construction
A. kamchatica	Midagahara	0.48	1056.9	soil	near construction
A. kamchatica	Midagahara	0	421.961	soil	near construction
A. kamchatica	Midagahara	0	155.624	soil	near construction
A. kamchatica	Mt. Hakubayari	1.47	851.7	leaf	no construction
A. kamchatica	Mt. Hakubayari	0.68	795.1	leaf	no construction
A. kamchatica	Mt. Hakubayari	1.27	624	leaf	no construction
A. kamchatica	Mt. Hakubayari	0.51	577.6	leaf	no construction
A. kamchatica	Mt. Hakubayari	0.57	494.5	leaf	no construction
A. kamchatica	Mt. Hakubayari	0	184.491	soil	no construction
A. kamchatica	Mt. Hakubayari	0	111.409	soil	no construction
A. kamchatica	Mt. Hakubayari	0	104.181	soil	no construction
A. kamchatica	Mt. Hakubayari	0.03	63.3293	soil	no construction
A. kamchatica	Mt. Hakubayari	0.08	51.7715	soil	no construction
A. kamchatica	Mt. Hiziri	1.02	773.9	leaf	no construction
A. kamchatica	Mt. Hiziri	2.01	438.6	leaf	no construction
A. kamchatica	Mt. Hiziri	0.78	226.1	leaf	no construction
A. kamchatica	Mt. Hiziri	0	73.8647	soil	no construction
A. kamchatica	Mt. Hiziri	0	68.2336	soil	no construction
A. kamchatica	Mt. Hiziri	0.29	43.5104	soil	no construction
A. kamchatica	Mt. Kisokoma	1.51	3068.8	leaf	near construction
A. kamchatica	Mt. Kisokoma	3.28	2850.8	leaf	near construction
A. kamchatica	Mt. Kisokoma	2.46	1361.6	leaf	near construction
A. kamchatica	Mt. Kisokoma	0	169.879	soil	near construction
A. kamchatica	Mt. Kisokoma	0	89.1723	soil	near construction
A. kamchatica	Mt. Kisokoma	0	60.3732	soil	near construction
A. kamchatica	Mt. Norikura	2.37	2585.4	leaf	near construction
A. kamchatica	Mt. Norikura	1.08	901.9	leaf	near construction
A. kamchatica	Mt. Norikura	9.8	841.6	leaf	near construction
A. kamchatica	Mt. Norikura	0.28	120.971	soil	near construction
A. kamchatica	Mt. Norikura	0.34	105.233	soil	near construction
A. kamchatica	Mt. Norikura	0	52.0806	soil	near construction
A. kamchatica	Mt. Ontake	1.09	2732.7	leaf	near construction
A. kamchatica	Mt. Ontake	2.15	2091	leaf	near construction
A. kamchatica	Mt. Ontake	1.27	140.2	leaf	near construction
A. kamchatica	Mt. Ontake	0	21.7947	soil	near construction
A. kamchatica	Mt. Ontake	0	18.2128	soil	near construction
A. kamchatica	Mt. Ontake	0	16.1689	soil	near construction
A. kamchatica	Mt. Senzyo	2.7	5324.4	leaf	near construction
A. kamchatica	Mt. Senzyo	0.7	1944	leaf	near construction
A. kamchatica	Mt. Senzyo	0.96	1696	leaf	near construction
A. kamchatica	Mt. Senzyo	0.79	1578.5	leaf	near construction
A. kamchatica	Mt. Senzyo	1.81	1444.8	leaf	near construction
A. kamchatica	Mt. Senzyo	0.81	1101.2	soil	near construction
A. kamchatica	Mt. Senzyo	0	103.982	soil	near construction
A. kamchatica	Mt. Senzyo	0	89.4646	soil	near construction
A. kamchatica	Mt. Senzyo	0.06	63.6445	soil	near construction
A. kamchatica	Mt. Senzyo	0.04	45.2253	soil	near construction
A. kamchatica	Mt. Siraiwa	9.92	2194.8	leaf	no construction
A. kamchatica	Mt. Siraiwa	7.3	1424.7	leaf	no construction
A. kamchatica	Mt. Siraiwa	7.41	100.2	leaf	no construction
A. kamchatica	Mt. Siraiwa	12.1	38.5	leaf	no construction
A. kamchatica	Mt. Siraiwa	7.87	37.6	leaf	no construction
A. kamchatica	Mt. Siraiwa	1.53	156.748	soil	no construction
A. kamchatica	Mt. Siraiwa	2.59	131.181	soil	no construction
A. kamchatica	Mt. Siraiwa	2.82	77.3075	soil	no construction
A. kamchatica	Mt. Siraiwa	1.15	68.2494	soil	no construction
A. kamchatica	Mt. Siraiwa	1.76	51.64	soil	no construction
A. kamchatica	Mt. Sirouma	1.44	6661.2	leaf	near construction
A. kamchatica	Mt. Sirouma	1.25	6526	leaf	near construction
A. kamchatica	Mt. Sirouma	2.76	6500.4	leaf	near construction
A. kamchatica	Mt. Sirouma	1.13	2835.8	leaf	near construction
A. kamchatica	Mt. Sirouma	0.77	2242.3	leaf	near construction
A. kamchatica	Mt. Sirouma	NA	NA	soil	near construction
A. kamchatica	Mt. Sirouma	0.37	1164.25	soil	near construction
A. kamchatica	Mt. Sirouma	0.32	1100.18	soil	near construction
A. kamchatica	Mt. Sirouma	0.08	177.169	soil	near construction
A. kamchatica	Mt. Sirouma	0	129.776	soil	near construction
A. kamchatica	Mt. Turugi	1.37	2170.6	leaf	near construction
A. kamchatica	Mt. Turugi	0.49	1604.5	leaf	near construction
A. kamchatica	Mt. Turugi	2	1311.2	leaf	near construction
A. kamchatica	Mt. Turugi	NA	NA	soil	near construction
A. kamchatica	Mt. Turugi	NA	NA	soil	near construction
A. kamchatica	Mt. Turugi	0.43	428.756	soil	near construction
A. kamchatica	Murodo	2.9	844.8	leaf	near construction
A. kamchatica	Murodo	0.51	426.3	leaf	near construction
A. kamchatica	Murodo	0.81	362	leaf	near construction
A. kamchatica	Murodo	NA	NA	soil	near construction
A. kamchatica	Murodo	NA	NA	soil	near construction
A. kamchatica	Murodo	0	44.3099	soil	near construction
A. kamchatica	North Riv. Matsu	2.03	1201.8	leaf	no construction
A. kamchatica	North Riv. Matsu	0.72	683.7	leaf	no construction
A. kamchatica	North Riv. Matsu	1.37	286.4	leaf	no construction
A. kamchatica	North Riv. Matsu	0.47	98.3153	soil	no construction
A. kamchatica	North Riv. Matsu	0.5	94.6569	soil	no construction
A. kamchatica	North Riv. Matsu	0.31	82.4532	soil	no construction
A. kamchatica	Odaira	0.55	3171.4	leaf	near construction
A. kamchatica	Odaira	1.84	1993.9	leaf	near construction
A. kamchatica	Odaira	3.16	933.7	leaf	near construction
A. kamchatica	Odaira	0	141.763	soil	near construction
A. kamchatica	Odaira	0	218.001	soil	near construction
A. kamchatica	Odaira	0	100.181	soil	near construction
A. kamchatica	Ogamiohasi	0.92	531.1	leaf	near construction
A. kamchatica	Ogamiohasi	0.49	394.2	leaf	near construction
A. kamchatica	Ogamiohasi	0.54	157.9	leaf	near construction
A. kamchatica	Ogamiohasi	1.06	548.143	soil	near construction
A. kamchatica	Ogamiohasi	0.91	518.364	soil	near construction
A. kamchatica	Ogamiohasi	0.44	188.061	soil	near construction
A. kamchatica	Ogaya	3.23	44	leaf	no construction
A. kamchatica	Ogaya	4.71	41.4	leaf	no construction
A. kamchatica	Ogaya	2.88	30.4	leaf	no construction
A. kamchatica	Ogaya	0.72	136.546	soil	no construction
A. kamchatica	Ogaya	0.32	97.2627	soil	no construction
A. kamchatica	Ogaya	0.36	94.8289	soil	no construction
A. kamchatica	Riv. Abe	0.65	983.2	leaf	no construction
A. kamchatica	Riv. Abe	0.96	893.6	leaf	no construction
A. kamchatica	Riv. Abe	1.26	496	leaf	no construction
A. kamchatica	Riv. Abe	0	111.942	soil	no construction
A. kamchatica	Riv. Abe	0	109.09	soil	no construction
A. kamchatica	Riv. Abe	0	100.177	soil	no construction
A. kamchatica	Riv. Name	0.3	1373.7	leaf	no construction
A. kamchatica	Riv. Name	0.71	741.7	leaf	no construction
A. kamchatica	Riv. Name	0.89	520.6	leaf	no construction
A. kamchatica	Riv. Name	0	81.9418	soil	no construction
A. kamchatica	Riv. Name	0	68.4577	soil	no construction
A. kamchatica	Riv. Name	0	60.1737	soil	no construction
A. kamchatica	Riv. Tateyama	3.37	1155.8	leaf	no construction
A. kamchatica	Riv. Tateyama	2.21	799.2	leaf	no construction
A. kamchatica	Riv. Tateyama	1.21	758.3	leaf	no construction
A. kamchatica	Riv. Tateyama	0	80.8719	soil	no construction
A. kamchatica	Riv. Tateyama	0	51.1462	soil	no construction
A. kamchatica	Riv. Tateyama	0	47.0968	soil	no construction
A. kamchatica	Riv. Todai	3.97	1759.1	leaf	no construction
A. kamchatica	Riv. Todai	2.47	373	leaf	no construction
A. kamchatica	Riv. Todai	1.74	280.2	leaf	no construction
A. kamchatica	Riv. Todai	0	81.2047	soil	no construction
A. kamchatica	Riv. Todai	0	79.1723	soil	no construction
A. kamchatica	Riv. Todai	0	65.637	soil	no construction
A. kamchatica	Sakamaki-onsen	0.74	1871.9	leaf	near construction
A. kamchatica	Sakamaki-onsen	0.73	1847.2	leaf	near construction
A. kamchatica	Sakamaki-onsen	1.52	208.1	leaf	near construction
A. kamchatica	Sakamaki-onsen	0.53	306.904	soil	near construction
A. kamchatica	Sakamaki-onsen	0.56	304.842	soil	near construction
A. kamchatica	Sakamaki-onsen	0.49	98.7557	soil	near construction
A. kamchatica	Simasimadani	0.88	1664.8	leaf	near construction
A. kamchatica	Simasimadani	0.34	1488.8	leaf	near construction
A. kamchatica	Simasimadani	0.61	635.3	leaf	near construction
A. kamchatica	Simasimadani	0	99.2045	soil	near construction
A. kamchatica	Simasimadani	0	72.06	soil	near construction
A. kamchatica	Simasimadani	0	67.3272	soil	near construction
A. kamchatica	Sirabiso	0.72	1261.3	leaf	near construction
A. kamchatica	Sirabiso	0.46	730.9	leaf	near construction
A. kamchatica	Sirabiso	0.31	448.7	leaf	near construction
A. kamchatica	Sirabiso	0	168.805	soil	near construction
A. kamchatica	Sirabiso	0	129.181	soil	near construction
A. kamchatica	Sirabiso	0	116.511	soil	near construction
A. kamchatica	South Riv. Matsu	0.79	1139.8	leaf	no construction
A. kamchatica	South Riv. Matsu	0.48	376.3	leaf	no construction
A. kamchatica	South Riv. Matsu	0.41	319.8	leaf	no construction
A. kamchatica	South Riv. Matsu	0.16	37.2033	soil	no construction
A. kamchatica	South Riv. Matsu	0.11	35.1348	soil	no construction
A. kamchatica	South Riv. Matsu	0.09	34.2877	soil	no construction
A. kamchatica	Syomyodaki	1.91	1889.9	leaf	near construction
A. kamchatica	Syomyodaki	3.07	1057	leaf	near construction
A. kamchatica	Syomyodaki	1.39	896.2	leaf	near construction
A. kamchatica	Syomyodaki	0.45	232.145	soil	near construction
A. kamchatica	Syomyodaki	0.3	84.3083	soil	near construction
A. kamchatica	Syomyodaki	0.26	79.2806	soil	near construction
A. kamchatica	Toyama Airport	8.3	6192.6	leaf	near construction
A. kamchatica	Toyama Airport	3.41	3685.9	leaf	near construction
A. kamchatica	Toyama Airport	3.08	3067.2	leaf	near construction
A. kamchatica	Toyama Airport	0.41	388.743	soil	near construction
A. kamchatica	Toyama Airport	0.43	293.379	soil	near construction
A. kamchatica	Toyama Airport	0	144.404	soil	near construction
A. kamchatica	Turugigozen	2.21	448.3	leaf	near construction
A. kamchatica	Turugigozen	1.45	286.3	leaf	near construction
A. kamchatica	Turugigozen	1.8	255	leaf	near construction
A. kamchatica	Turugigozen	NA	NA	soil	near construction
A. kamchatica	Turugigozen	NA	NA	soil	near construction
A. kamchatica	Turugigozen	0	457.758	soil	near construction
A. kamchatica	Turugigozen	NA	NA	soil	near construction
A. kamchatica	Turugigozen	NA	NA	soil	near construction
A. kamchatica	Turugigozen	0	457.758	soil	near construction
A. halleri	ESSO2	12.23	20084	leaf
A. halleri	ESSO2	4.88	10664.7	leaf
A. halleri	ESSO2	9.29	5098	leaf
A. halleri	Ulavkavchan	21.35	33711.1	leaf
A. halleri	Ulavkavchan	0.2	71.6	leaf
A. halleri	Ulavkavchan	0.22	59.1	leaf
A. halleri	Omoidegawa	4.28	3854.5	leaf
A. halleri	Omoidegawa	2.36	2834.5	leaf
A. halleri	Tada	1692.36	21105.2	leaf
A. halleri	Tada	1175.31	20588.8	leaf
A. halleri	Tada	1856.48	18147.7	leaf
A. halleri	Tada	889.42	13988.6	leaf
A. halleri	Tada	1337.02	13977.9	leaf
A. halleri	Tada	649.69	8602.8	leaf
A. halleri	Omoidegawa	5.59	5247.52	soil
A. halleri	Omoidegawa	5.98	2560.75	soil
A. halleri	Omoidegawa	4.58	1660.38	soil
A. halleri	Omoidegawa	4.42	1648.15	soil
A. halleri	Omoidegawa	4.52	1338.1	soil
A. halleri	Tada	4.86	2461.54	soil
A. halleri	Tada	12.87	1905.94	soil
A. halleri	Tada	7.23	1169.9	soil
A. halleri	Tada	4.69	839.81	soil
A. halleri	Tada	6.63	802.88	soil
A. halleri	Tada	5.09	724.77	soil

## Sheet: TableS3
Table S3. Mean values, standard deviation (sd), and number of individuals (N) of Cd and Zn from leaf tissues and soil samples from natural populations of A. kamchatica and A. halleri.
Statistical comparisons of leaves or soils between non-modified vs. modified for A. kamchatica populations were conducted using a post-hoc Tukey test of means.
no construction habitat					near construction habitat				Tukey test of means
A. kamchatica leaf	Mean	sd	N		A. kamchatica leaf	Mean	sd	N	Pr(>|t|)		A. halleri leaf	Mean	sd	N
Cd (μg/g)	1.641	1.65	70		Cd (μg/g)	2.03	2.459	64	0.285		Cd (μg/g)	546.792	707.528	14
Zn (μg/g)	925.958	934.029	70		Zn (μg/g)	1808.06	1650.68	64	0.00051		Zn (μg/g)	12342	9741.3	14
no construction habitat					near construction habitat
A. kamchatica soil	Mean	sd	N		A. kamchatica soil	Mean	sd	N	Pr(>|t|)		A. halleri soil	Mean	sd	N
Cd (μg/g)	0.45	0.712	53		Cd (μg/g)	0.279	0.615802	56	0.18		Cd (μg/g)	6.04182	2.44546	11
Zn (μg/g)	78.68	34.699	53		Zn (μg/g)	231.29	278.458	56	0.00013		Zn (μg/g)	1850.89	1288.79	11

## Sheet: TableS4
Table S4. Magnesium (Mg) and nickel (Ni) ion concentrations in soils where A. kamchatica plants were collected, and concentrations in leaf tissues in plants. Concentrations are in milligrams per gram (μg/g) of dry weight.
Values are means and standard deviations (sd) of n replicates sampled at each population. NA above the column is the number of replicates with no data.
	Soil						Leaf
Population	Mg mean	sd	Ni mean	sd	n	NA	Mg mean	sd	Ni mean	sd	n	NA
Mt. Sirouma	59271.6	37259.2	590.675	167.8	4	1	2.29617	0.645264	22.5844	21.4591	5	0
Mt. Hakubayari	53190	39917	456	102.074	5	0	4.41094	0.564276	8.63521	4.80393	5	0
Ogaya	22112.7	8288.82	42.4869	6.82977	6	0	1.12911	0.31836	1.98508	0.540067	3	0
Kamanasi	10414.6	5336.06	27.29	14.2119	3	0	0.970974	0.452032	0.942464	0.258242	3	0
North Riv. Matsu	10389.9	188.092	291.76	29.1505	3	0	5.82213	1.28988	19.7812	12.8818	3	0
Mt. Hiziri	9750.3	6259.75	26.3367	4.04384	3	0	2.23559	0.752778	1.10091	0.254429	3	0
Odaira	9078.55	3238.41	37.5218	10.5459	3	0	2.33577	0.187792	3.09364	1.2466	3	0
Mt. Turugi	8908.16	NA	71.43	NA	1	2	2.00563	0.764576	2.04519	0.223109	3	0
Iwahana	8105.01	1919.32	19.8033	3.39326	3	0	3.05533	1.03123	1.65528	0.507186	3	0
Turugigozen	7929.29	NA	11.67	NA	1	2	2.50627	0.412915	2.11293	0.819215	3	0
Riv. Name	7486.33	281.081	10.7267	0.663426	3	0	2.27634	0.605868	2.85985	1.38933	3	0
South Riv. Matsu	7261.25	6279.39	323.943	29.2024	3	0	7.35836	1.21078	17.6943	8.29003	3	0
Riv. Abe	7141.91	245.996	28.8933	2.54225	3	0	1.73744	0.303046	2.60327	0.881135	3	0
Magosazima	6740	1074.8	30.03	7.53776	2	3	1.6609	0.198055	1.7591	0.136251	3	0
Riv. Todai	5808.84	722.132	16.6033	4.41272	3	0	2.51951	0.989801	2.14707	0.207011	3	0
Sirabiso	5548.99	166.335	22.98	1.4163	3	0	1.07498	0.421909	1.72673	0.403928	3	0
Mt. Senzyo	4904.68	1961.65	16.656	2.25559	5	0	1.89494	0.395751	2.12217	0.954313	5	0
Mt. Kisokoma	4626.66	1526.88	7.55	1.45041	3	0	1.54558	0.67574	3.07664	1.73462	3	0
Ogamiohasi	4337.42	580.587	12.6833	0.739076	3	0	2.86381	0.887147	1.44825	0.303621	3	0
Sakamaki-onsen	3402.89	834.05	14.58	1.11853	3	0	1.17834	0.364471	1.70704	0.411756	3	0
Mt. Siraiwa	3388.45	2447.54	18.998	8.49819	5	0	2.75423	0.590004	2.47334	0.524761	5	0
Riv. Tateyama	3378.96	624.892	9.41	2.57093	3	0	1.64113	0.510799	1.90533	0.711647	3	0
Toyama Airport	3077.8	439.259	10.8133	2.02895	3	0	2.91725	0.640865	1.91393	0.282571	3	0
Simasimadani	3000.83	424.787	14.38	0.790759	3	0	2.28513	0.69419	2.33249	0.657499	3	0
Midagahara	2880.87	484.67	12.8633	2.99149	3	0	1.33117	0.389456	2.11337	0.662983	3	2
Kamikoti	2813.5	270.768	9.62667	1.38457	3	0	1.42934	0.448603	2.20285	0.955603	3	0
Syomyodaki	2519.55	814.191	8.24333	1.71001	3	0	2.04889	0.9196	1.60556	0.183986	3	0
Kinasa	2284.36	220.115	13.94	2.91328	2	1	2.72092	0.228782	1.7818	0.393235	3	0
Mt. Norikura	2245.94	1492.51	12.9233	3.62431	3	0	1.68096	0.354392	21.9386	35.3262	3	0
Murodo	2000	NA	5.52	NA	1	2	1.40759	0.415827	1.92595	0.734631	3	0
Kuraigahara	1316.91	413.357	10.48	5.00012	3	0	1.35522	0.940218	2.285	1.38171	3	0
Mt. Ontake	1099.44	731.179	6.84	1.68787	3	0	1.90164	0.273002	2.1161	0.42335	3	0
Hakubayari-onsen	NaN	NA	NaN	NA	0	3	1.53595	0.258232	1.04332	0.484312	3	0
Kenzan	NaN	NA	NaN	NA	0	3	1.78649	0.239525	1.3594	0.0326638	3	0

## Sheet: TableS5ab
Table S5a. Zn accumulation in leaf and root tissues of A. kamchatica and A. halleri grown in hydroponic medium following 7 days week of 500 μM Zn treatment.
Leaf													Root							shoot - root
species	genotype	Code	Location	Latidute	Longitude	n	mean	median	sd	min	max		genotype	n	mean	median	sd	min	max	ratio
A. kamchatica	w2271	MAG	Magosazima, Japan	35.26	138.33	9	16213.2	16472.1	6172.06	6857.86	24808.6		w2271	8	9978.47	9577.51	2379.2	6937.5	13493.1	1.62482
A. kamchatica	w2057	SAK	Sakhalin, Russia	53.44	141.9	12	9562.05	9891.51	3809.64	3275.42	15348.3		w2057	14	13080.7	12956.9	3217.28	9132.65	21451.6	0.768851
A. kamchatica	w2221	SYNTH	Synthetic polyploid	-	-	8	5845.36	6023.17	2094.51	3075.09	9047.48		w2221	6	10600.2	5960.55	11768.7	4919.14	34597.2	0.715682
A. kamchatica	w2188	SHI	Shirakawa, Japan	36.28	136.89	12	5317.12	5209.62	2139.02	2209.13	11010.6		w2188	12	8152.41	7944.07	1145.43	6858.11	10423.7	0.652214
A. kamchatica	w2354	SIW	Mt. Siraiwa, Japan	35.81	138.18	10	5100.87	5147.14	994.527	3670.52	7142.86		w2354	10	5927.74	5898.38	1128.25	4663.27	8676.47	0.860509
A. kamchatica	w2348	SRM2	Mt. Sirouma, Japan	36.76	137.76	11	4979.82	4651.16	2126.03	2946.06	10906.6		w2348	11	6240.75	6031.75	565.109	5679.61	7283.33	0.797952
A. kamchatica	w1645	MUR	Murodo, Japan	36.58	137.6	12	4763.42	3179.89	3292.64	2161.08	11609		w1645	12	7258.89	7100.15	1570.98	5319.15	10700	0.656218
A. kamchatica	w2606	PGA	Portage Glacier, Alaska	60.8	148.92	11	3853.83	3793.74	3853.83	2822.28	5019.76		w2606	11	5979.92	5909.09	724.113	4937.11	7128.38	0.644461
A. kamchatica	w2389	VAG	Kamchatka, Russia	53.53	157.61	13	3644.69	3420.7	918.066	1715.69	5458.33		w2389	13	8401.53	7709.68	2226.54	6494.25	14529.4	0.433812
A. kamchatica	w2282	KSO	Mt. Kisokoma, Japan	35.79	137.8	6	3532.2	3701.72	414.168	2878.72	3934.91		w2282	5	7221.85	7283.46	457.636	6586.83	7783.78	0.4891
A. kamchatica	w2347	SRM1	Mt. Sirouma, Japan	36.76	137.76	12	3239.43	3179.93	988.597	1733.81	5142.64		w2347	12	7244.68	7058.45	1045.99	5677.08	9142.86	0.447147
A. kamchatica	w2385	PAK	Potter, Alaska	61.06	149.78	10	3137.22	2896.1	972.961	2152.26	5156.25		w2385	10	25650.3	27200.3	5691.24	13240.7	31481.5	0.236937
A. kamchatica	w2160	ICH	Ichinose, Japan	36.74	138.51	12	3095.82	3084.56	890.463	1790.18	4527.65		w2160	12	7535.39	7196.69	941.522	6678.08	9903.85	0.410837
A. kamchatica	w2172	KUR	Kurobe, Japan	36.57	137.66	11	2736.95	2628.21	589.446	1633.83	3671.13		w2172	10	20997.4	19754.7	7418.16	13050	38333.3	0.18146
A. kamchatica	w2592	FUK	Fukushima, Japan	37.75	140.5	11	2707.98	2542.68	682.389	1991.6	3829.04		w2592	11	10460.7	10175.7	1329.18	8289.47	12400	0.258873
A. kamchatica	w2387	DEN	Kamchatka, Russia	54.27	158.12	12	2678.15	2363.32	869.937	1801.47	4686.83		w2387	12	13928.2	13341	2596.33	11269.8	18623.2	0.203182
A. kamchatica	w2062	KWS	Takashima, Japan	34.6	136.6	12	2490.66	2327.41	539.923	1711.41	3470.28		w2062	12	8959.06	8252.44	1901.57	7478.26	13970.6	0.278004
A. kamchatica	w2497	KIN	Kinasa, Japan	36.67	138.03	5	2153.33	2125.12	260.674	1932.29	2579.51		w2497	5	9067.54	9351.15	1519	7063.64	11174.2	0.237477
A. kamchatica	w2272	NRI	Mt Norikura, Japan	36.12	137.55	11	1986.53	2313.99	1376.86	95.77	3635.17		w2272	11	15290.2	8336.73	12066.4	6654.76	41704.6	0.230152
A. kamchatica	w2589	HKS	Hamakurosaki, Japan	36.76	137.28	7	1844.82	1807.45	418.663	1222.22	2559.06		w2589	8	7654.46	7238.98	1645.3	4718.31	9639.18	0.241013
A. halleri	w875	BOD	Boden, (Bern) Swizterland	46.65	8.27	7	10891.3	10064.9	2788.35	7267.08	16390		w875	7	1525.24	1221.83	884.087	625.57	3254.99	7.14072
A. halleri	w302	TADA	Tada Mine, Japan	34.89	135.36	10	8035.46	7521.57	1871.26	5686.27	11739.1		w302	10	3190.43	2482.35	1750.02	1375.86	6159.09	2.51862
Table S5b. Generalized linear model results evaluating the effect of genotype on leaf Zn, root Zn, and leaf/root ratio of Zn.
With w2271	Variable	Source of variation	df	deviance	p-value
	Leaf Zn	Genotype	19	62.38	<0.0001
	Root Zn	Genotype	19	36.58	<0.0001
	Leaf Root Ratio	Genotype	19	75.69	<0.0001
Without w2271	Leaf Zn	Genotype	18	34.92	<0.0001
	Root Zn	Genotype	18	36.55	<0.0001
	Leaf Root Ratio	Genotype	18	58.08	<0.0001

## Sheet: TableS6
Table S6a. Pairwise comparisons of leaf accumulation between all genotypes used in the the 500uM hydroponic experiment. Values are p-values estimated using Wilcoxon rank sum test was used to test for significance.
	SYNTH	FKS	ICH	KIN	KSO	KUR	MAG	MUR	NRI	SHI	SIW	FKS	ICH	HKS	KWS	PAK	PGA	DEN	VAG	SAK	BOD
SYNTH	-	-	-	-	-	-	-	-	-	-	-	-	-	-	-	-	-	-	-	-	-
FKS	0.00032	-	-	-	-	-	-	-	-	-	-	-	-	-	-	-	-	-	-	-	-
ICH	0.00216	0.31639	-	-	-	-	-	-	-	-	-	-	-	-	-	-	-	-	-	-	-
KIN	0.00155	0.11493	0.06367	-	-	-	-	-	-	-	-	-	-	-	-	-	-	-	-	-	-
KSO	0.01998	0.03652	0.24962	0.00433	-	-	-	-	-	-	-	-	-	-	-	-	-	-	-	-	-
KUR	0.00019	0.79694	0.26045	0.05174	0.01034	-	-	-	-	-	-	-	-	-	-	-	-	-	-	-	-
MAG	0.00156	1.2e-05	6.8e-06	0.001	0.0004	1.2e-05	-	-	-	-	-	-	-	-	-	-	-	-	-	-	-
MUR	0.18134	0.05122	0.47758	0.00388	0.75027	0.15067	0.0002	-	-	-	-	-	-	-	-	-	-	-	-	-	-
NRI	0.00019	0.40092	0.09084	0.58333	0.00711	0.36531	1.2e-05	0.04388	-	-	-	-	-	-	-	-	-	-	-	-	-
SHI	0.52081	0.0004	0.00066	0.00065	0.01821	0.0004	2.7e-05	0.14317	0.00014	-	-	-	-	-	-	-	-	-	-	-	-
SIW	0.51479	2.3e-05	0.00014	0.00067	0.00175	1.1e-05	4.3e-05	0.09309	5.7e-06	0.7713	-	-	-	-	-	-	-	-	-	-	-
FKS	0.0041	0.16932	0.88739	0.02683	0.29078	0.18959	6.8e-06	0.55117	0.05122	0.00291	0.00043	-	-	-	-	-	-	-	-	-	-
ICH	0.31005	0.00013	0.00129	0.00046	0.0202	8.5e-05	4.8e-05	0.13355	8.5e-05	0.23512	0.38668	0.00698	-	-	-	-	-	-	-	-	-
HKS	0.00031	0.00591	0.00262	0.14899	0.00117	0.00415	0.00017	0.00028	0.47895	7.9e-05	0.0001	0.00075	6.3e-05	-	-	-	-	-	-	-	-
KWS	6.4e-05	0.4865	0.10053	0.19457	0.00205	0.26045	6.8e-06	0.01727	0.78595	0.0001	3.1e-06	0.03872	1.8e-05	0.01298	-	-	-	-	-	-	-
PAK	0.00306	0.28162	1	0.01265	0.18057	0.6539	2.2e-05	0.41758	0.13212	0.00344	0.00073	0.72234	0.00619	0.00123	0.08042	-	-	-	-	-	-
PGA	0.03276	0.00245	0.06882	0.00046	0.46235	0.0014	1.2e-05	0.44914	0.00077	0.01879	0.00619	0.07923	0.08795	6.3e-05	0.00014	0.061	-	-	-	-	-
DEN	0.00048	0.83275	0.26567	0.32838	0.02446	0.44914	6.8e-06	0.03324	0.4865	0.0002	5.9e-05	0.12769	0.00029	0.01707	0.71254	0.18019	0.00356	-	-	-	-
VAG	0.01989	0.01836	0.22541	0.00444	0.83142	0.00389	4e-06	0.81004	0.0012	0.00798	0.00196	0.20509	0.04745	0.00031	0.00097	0.11506	0.64898	0.01597	-	-	-
SAK	0.02013	1e-05	3.3e-05	0.00032	0.00129	5.9e-06	0.01477	0.00232	3e-06	0.01727	0.01377	5e-05	0.00863	4e-05	1.5e-06	5.9e-05	0.0004	8.9e-06	0.0001	-	-
BOD	0.00124	6.3e-05	4e-05	0.00253	0.00117	6.3e-05	0.11416	0.00179	6.3e-05	0.00075	0.0001	4e-05	0.00119	0.00058	4e-05	0.0001	6.3e-05	4e-05	2.6e-05	0.59181	-
TADA	0.04342	5.7e-06	3.1e-06	0.00067	0.00025	5.7e-06	0.01013	0.0169	5.7e-06	0.0006	0.00088	3.1e-06	0.00055	0.0001	3.1e-06	1.1e-05	5.7e-06	3.1e-06	1.7e-06	0.20297	0.0135
Table S6b. Linear model analysis of comparing Zn accumulation in A. halleri and A. kamchatica. Linear model equation: Zn ~ species + genotype
Anova Table	Leaf					Anova Table	Root
Response:	Zn					Response:	Zn
	Sum Sq	Df	F value	Pr(>F)			Sum Sq	Df	F value	Pr(>F)
species	21317873	1	4.8859	0.0282		species	205892652	1	11.953	0.00067
genotype	1989892422	20	22.8032	<2e-16		genotype	5170109166	20	15.007	< 2.2e-16
Residuals	881362298	202				Residuals	3445063464	200

## Sheet: TableS7
Table S7. Zn accumulation in leaf and root tissues of A. kamchatica grown in hydroponic medium following 7 days week of 1000 μM Zn treatment.
	leaf tisse								root tissue						shoot - root
		genotype	n	mean	median	sd	min	max	n	mean	median	sd	min	max	ratio
A. kamchatica	MUR	w1645	9	5608.3	5644.39	837.49	3867.07	6724.14	9	11994.1	12037	921.848	10870.8	13766.2	0.467589
A. kamchatica	SAK	w2057	9	8228.17	6769.23	3049.75	5043.05	13909.9	7	13128.6	11653.2	3222.86	11118.4	20158.7	0.626734
A. kamchatica	ICH	w2160	8	7879.71	8065.7	2137.92	3531.56	10179.4	8	11428.9	11342.3	570.363	10800	12604.2	0.689456
A. kamchatica	KUR	w2172	6	4987.27	4995.76	1106.3	3282	6341.46	6	30223.5	28947.8	4405.52	25633.8	37403.8	0.165013
A. kamchatica	MAG	w2271	8	19953.1	17068.6	9419.29	11098.9	31481.5	9	8972.75	7395.83	3333.18	6880.73	15107.1	2.22375
A. kamchatica	SRM	w2347	8	7850.09	6589.82	3010.72	5104.17	13240	8	9649.15	9860.92	856.197	8350	10440	0.813552
A. kamchatica	SIW	w2354	5	8741.7	8967.08	779.805	7685.01	9662.4	5	9347.21	9191.18	837.175	8692.31	10772.7	0.935221
A. kamchatica	PAK	w2385	6	6292.48	6149.39	924.761	4978.02	7500	6	12183.7	12023.2	953.817	11209.7	13846.1	0.516466
A. kamchatica	DEN	w2387	8	4220.97	4249.85	1112.83	2480	6020.41	8	13360.6	13046.6	1915.16	10560	16351.4	0.315927

## Sheet: TableS8
Table S8. List of the genes analyzed in A. kamchatica by pyrosequencing before and after 48 hrs 500 μM Zn treatment.
TAIR ID	Gene	Function	Expression	functional data	citation
AT4G30120	HMA3	Vacuolar sequestration	Leaf/Root	TC	(2)
AT2G19110	HMA4	Xylem loading/unloading	Leaf/Root	RNAi, TC, YC	(3), (6)
AT1G60960	IRT3	Cellular uptake	Leaf/Root	TC	(4), (7)
AT2G46800	MTP1	Vacuolar sequestration	Leaf/Root	BAC, YC	(6)
AT3G58810	MTP3	Metal transporter	Root	RNAi, YC	(1)
AT2G23150	NRAMP3	Remobilization from vacuole	Leaf/Root	TC, YC	(5)
BAC: bacterial artificial chromosome
TC: transgenic complementation
YC: yeast complementation
1) Arrivault et al. 2006. The Arabidopsis metal tolerance protein AtMTP3 maintains metal homeostasis by mediating Zn exclusion from the shoot under Fe deficiency and Zn oversupply. Journal 46, 861–879.
2) Chao et al. 2012. Genome-Wide Association Studies Identify Heavy Metal ATPase3 as the Primary Determinant of Natural Variation in Leaf Cadmium in Arabidopsis thaliana. PLoS Genetics 8, e1002923.
3) Hanikenne et al. 2008. Evolution of metal hyperaccumulation required cis-regulatory changes and triplication of HMA4. Nature 453, 391–395.
4) Lin et al. 2009. Arabidopsis IRT3 is a zinc-regulated and plasma membrane localized zinc/iron transporter. New Phytologist 182, 392–404
5) Oomen et al. 2009. Functional characterization of NRAMP3 and NRAMP4 from the metal hyperaccumulator Thlaspi caerulescens. New Phytologist 181, 637–650.
6) Shahzad et al. 2010. The Five AhMTP1 Zinc Transporters Undergo Different Evolutionary Fates towards Adaptive Evolution to Zinc Tolerance in Arabidopsis halleri. PLoS Genetics 6, e1000911.
7) Talke 2006. Zinc-Dependent Global Transcriptional Control, Transcriptional Deregulation, and Higher Gene Copy Number for Genes in Metal Homeostasis of the Hyperaccumulator Arabidopsis halleri.
PLANT PHYSIOLOGY 142, 148–167.

## Sheet: TableS9
Table S9. Linear model analysis to determine factors that explain variation in homeolog expression ratios of six genes. Model coefficients are shown below the ANOVA table.
The genes HMA3 (left) and HMA4 (right) were swapped in the model to obtain coefficients for all six genes, while fitting through the intercept. Yellow highlights genes or terms (such as zinc treatment) that were not significant.
The interaction between the gene MTP3 x zinc treatment x tissue (roots) is highlighted in green as highly significant.
lm(formula = H.copy ~ genotype + gene + treat + tissue + genotype * gene + gene * treat + gene * tissue + gene * treat * tissue
Response: H.copy	Sum Sq	Df	F value	Pr(>F)
genotype	3228	14	7.4659	6.522e-13	***
gene	38105	5	246.789	< 2.2e-16	***
treat	74	1	2.404	0.1224
tissue	1414	1	45.7859	1.017e-10	***
genotype:gene	5654	70	2.6155	3.125e-08	***
gene:treat	238	5	1.5438	0.177
gene:tissue	9252	5	59.9189	< 2.2e-16	***
treat:tissue	106	1	3.4341	0.0651	.
gene:treat:tissue	558	5	3.6144	0.0036	**
Residuals	7350	238
Signif. codes: 0 '***' 0.001 '**' 0.01 '*' 0.05 '.' 0.1 ' ' 1
Call:
lm(formula = H.copy ~ genotype + gene + treat + tissue + genotype *
gene + gene * treat + gene * tissue + gene * treat * tissue,
data = Fig5_pyroseq_all_genes_no_nas2, na.action = na.omit)
Coefficients:	Estimate	Std. Error	t value	Pr(>|t|)
(Intercept)	94.4031	3.0498	30.954	< 2e-16	***	(Intercept)	Estimate	Std. Error	t value	Pr(>|t|)
geneIRT3	-21.9682	4.313	-5.093	7.15e-07	***	geneHMA4	-1.56	4.313	-0.362	0.7179	not significant
geneMTP1	-5.4084	4.313	-1.254	0.211078	not significant	geneIRT3	-23.5282	4.313	-5.455	1.22e-07	***
geneMTP3	-34.8378	4.3264	-8.052	3.89e-14	***	geneMTP1	-6.9684	4.313	-1.616	0.10749	not significant
geneNRAMP3	-30.4866	4.313	-7.069	1.72e-11	***	geneMTP3	-36.3978	4.3264	-8.413	3.73e-15	***
geneHMA3	1.56	4.313	0.362	0.717904	not significant	geneNRAMP3	-32.0465	4.313	-7.43	1.94e-12	***
treatzinc	-0.9587	2.0292	-0.472	0.63704	not significant	treatzinc	0.1107	2.0291	0.055	0.95655	not significant
tissueroot	-3.9668	2.0828	-1.905	0.058041	.	tissueroot	-17.6568	2.0828	-8.477	2.44e-15
geneIRT3:treatzinc	-1.38	2.8697	-0.481	0.631033		geneHMA4:treatzinc	-1.0693	2.8696	-0.373	0.70975
geneMTP1:treatzinc	1.7287	2.8697	0.602	0.547484		geneIRT3:treatzinc	-2.4493	2.8696	-0.854	0.39422
geneMTP3:treatzinc	2.9265	2.9204	1.002	0.317322		geneMTP1:treatzinc	0.6593	2.8696	0.23	0.81847
geneNRAMP3:treatzinc	2.5413	2.8697	0.886	0.376732		geneMTP3:treatzinc	1.8572	2.9204	0.636	0.52543
geneZHMA3:treatzinc	1.0693	2.8697	0.373	0.709751		geneNRAMP3:treatzinc	1.472	2.8696	0.513	0.60846
geneIRT3:treatzinc:tissueroot	0.8993	4.1301	0.218	0.82782		geneHMA4:treatzinc:tissueroot	2.4286	4.1301	0.588	0.55707
geneMTP1:treatzinc:tissueroot	-2.5794	4.1301	-0.625	0.532879		geneIRT3:treatzinc:tissueroot	3.3279	4.1301	0.806	0.42118
geneMTP3:treatzinc:tissueroot	-14.6594	4.1656	-3.519	0.000519	***	geneMTP1:treatzinc:tissueroot	-0.1508	4.1301	-0.037	0.97091
geneNRAMP3:treatzinc:tissueroot	-4.2999	4.1301	-1.041	0.298883		geneMTP3:treatzinc:tissueroot	-12.2308	4.1656	-2.936	0.00365
geneZHMA3:treatzinc:tissueroot	-2.4286	4.1301	-0.588	0.557073		geneNRAMP3:treatzinc:tissueroot	-1.8713	4.1301	-0.453	0.6509

## Sheet: TableS10
gene	tissue	treat	genotype	L copy	H copy	total	Dev std(mean L copy)	Err std(mean L copy)	sd	se	se - up	se - down
HMA3	leaf	control	w1645	1.3	98.7	100	0.001	0.00057735	0.1	0.057735	1.36	1.24
HMA3	leaf	control	w2057	1.03	98.97	100	0.00896289	0.00517472	0.896289	0.517473	1.55	0.52
HMA3	leaf	control	w2062	2.6	97.4	100	0.00458258	0.00264575	0.458258	0.264575	2.86	2.34
HMA3	leaf	control	w2160	1.47	98.53	100	0.00251661	0.00145297	0.251661	0.145297	1.61	1.32
HMA3	leaf	control	w2172	1.7	98.3	100	0.001	0.00057735	0.1	0.057735	1.76	1.64
HMA3	leaf	control	w2188	1.53	98.47	100	0.0011547	0.000666667	0.11547	0.0666667	1.6	1.47
HMA3	leaf	control	w2347	0.53	99.47	100	0.0092376	0.00533333	0.92376	0.533333	1.07	0
HMA3	leaf	control	w2348	1.63	98.37	100	0.00305505	0.00176383	0.305505	0.176383	1.81	1.46
HMA3	leaf	control	w2354	2.07	97.93	100	0.00832666	0.0048074	0.832666	0.48074	2.55	1.59
HMA3	leaf	control	w2385	0.57	99.43	100	0.00981496	0.00566667	0.981495	0.566667	1.13	0
HMA3	leaf	control	w2387	1.17	98.83	100	0.0110604	0.00638575	1.10604	0.638575	1.81	0.53
HMA3	leaf	control	w2389	1.17	98.83	100	0.0102144	0.00589727	1.02144	0.589727	1.76	0.58
HMA3	leaf	control	w2592	1.53	98.47	100	0.00251661	0.00145297	0.251661	0.145297	1.68	1.39
HMA3	leaf	control	w2606	0.9	99.1	100	0.0155885	0.009	1.55885	0.9	1.8	0
HMA3	leaf	zinc	w1645	1.07	98.93	100	0.00929157	0.00536449	0.929157	0.536449	1.6	0.53
HMA3	leaf	zinc	w2057	1.47	98.53	100	0.00208167	0.00120185	0.208167	0.120185	1.59	1.35
HMA3	leaf	zinc	w2062	2.77	97.23	100	0.0011547	0.000666667	0.11547	0.0666667	2.83	2.7
HMA3	leaf	zinc	w2160	1.07	98.93	100	0.00929157	0.00536449	0.929157	0.536449	1.6	0.53
HMA3	leaf	zinc	w2172	1.03	98.97	100	0.00896289	0.00517472	0.896289	0.517473	1.55	0.52
HMA3	leaf	zinc	w2188	0.87	99.13	100	0.00776745	0.00448454	0.776745	0.448454	1.32	0.42
HMA3	leaf	zinc	w2347	0.6	99.4	100	0.0103923	0.006	1.03923	0.6	1.2	0
HMA3	leaf	zinc	w2348	1.03	98.97	100	0.00907377	0.00523875	0.907377	0.523875	1.56	0.51
HMA3	leaf	zinc	w2354	1.27	98.73	100	0.0110151	0.0063596	1.10151	0.63596	1.9	0.63
HMA3	leaf	zinc	w2385	1.33	98.67	100	0.00251661	0.00145297	0.251661	0.145297	1.48	1.19
HMA3	leaf	zinc	w2387	1.03	98.97	100	0.00896289	0.00517472	0.896289	0.517473	1.55	0.52
HMA3	leaf	zinc	w2389	0.53	99.47	100	0.0092376	0.00533333	0.92376	0.533333	1.07	0
HMA3	leaf	zinc	w2592	1.47	98.53	100	0.00057735	0.000333333	0.057735	0.0333333	1.5	1.43
HMA3	leaf	zinc	w2606	1.2	98.8	100	0.0103923	0.006	1.03923	0.6	1.8	0.6
HMA3	leaf	control	w2221	1.2	98.8	100			1.03923	0.6	1.8	0.6
HMA3	leaf	zinc	w2221	2	98	100			0.3	0.173205	2.17	1.82679
HMA3	root	control	w1645	21	79	100	0.0147309	0.0085049	1.47309	0.85049	21.85	20.15
HMA3	root	control	w2057	35.2	64.8	100	0.0219317	0.0126623	2.19317	1.26623	36.47	33.93
HMA3	root	control	w2062	12.37	87.63	100	0.022723	0.0131191	2.2723	1.31191	13.68	11.05
HMA3	root	control	w2160	9.43	90.57	100	0.0200333	0.0115662	2.00333	1.15662	10.59	8.28
HMA3	root	control	w2172	12.8	87.2	100	0.0183303	0.010583	1.83303	1.0583	13.86	11.74
HMA3	root	control	w2188	13.23	86.77	100	0.0135769	0.00783865	1.35769	0.783865	14.02	12.45
HMA3	root	control	w2347	18.03	81.97	100	0.00814453	0.00470224	0.814453	0.470224	18.5	17.56
HMA3	root	control	w2348	19.43	80.57	100	0.0402534	0.0232403	4.02534	2.32403	21.76	17.11
HMA3	root	control	w2354	14.23	85.77	100	0.0177858	0.0102686	1.77858	1.02686	15.26	13.21
HMA3	root	control	w2385	29.17	70.83	100	0.00650641	0.00375648	0.650641	0.375648	29.54	28.79
HMA3	root	control	w2387	26.7	73.3	100	0.0338674	0.0195533	3.38674	1.95533	28.66	24.74
HMA3	root	control	w2389	31.3	68.7	100	0.0355106	0.020502	3.55106	2.0502	33.35	29.25
HMA3	root	control	w2592	15.63	84.37	100	0.0113725	0.00656591	1.13725	0.65659	16.29	14.98
HMA3	root	zinc	w1645	17.73	82.27	100	0.154872	0.0894154	15.4872	8.94154	26.67	8.79
HMA3	root	zinc	w2057	22.8	77.2	100	0.0407308	0.023516	4.07308	2.3516	25.15	20.45
HMA3	root	zinc	w2062	10.47	89.53	100	0.0150444	0.00868588	1.50444	0.868588	11.34	9.6
HMA3	root	zinc	w2160	18.83	81.17	100	0.00472582	0.00272845	0.472582	0.272845	19.11	18.56
HMA3	root	zinc	w2172	14.33	85.67	100	0.0155349	0.00896908	1.55349	0.896908	15.23	13.44
HMA3	root	zinc	w2188	16.9	83.1	100	0.0132288	0.00763763	1.32288	0.763763	17.66	16.14
HMA3	root	zinc	w2347	25.33	74.67	100	0.00450925	0.00260342	0.450925	0.260342	25.59	25.07
HMA3	root	zinc	w2348	34.4	65.6	100	0.0166433	0.00960902	1.66433	0.960902	35.36	33.44
HMA3	root	zinc	w2354	11.73	88.27	100	0.0180093	0.0103976	1.80093	1.03976	12.77	10.69
HMA3	root	zinc	w2385	24.03	75.97	100	0.0122202	0.00705534	1.22202	0.705534	24.74	23.33
HMA3	root	zinc	w2387	23.2	76.8	100	0.0147309	0.0085049	1.47309	0.85049	24.05	22.35
HMA3	root	zinc	w2389	30.23	69.77	100	0.0120554	0.0069602	1.20554	0.69602	30.93	29.54
HMA3	root	zinc	w2592	17.07	82.93	100	0.00351189	0.00202759	0.351189	0.202759	17.27	16.86
HMA3	root	control	w2221	7.96667	92.03	100			1.00664	0.581187	8.55	7.38548
HMA3	root	zinc	w2221	9.93333	90.07	100			3.646	2.10502	12.04	7.82831
HMA4	leaf	control	w1645	15.67	84.33	100	0.0288675	0.0166667	2.88675	1.66667	17.33	14
HMA4	leaf	control	w2057	9.67	90.33	100	0.0152753	0.00881917	1.52753	0.881917	10.55	8.78
HMA4	leaf	control	w2062	6.33	93.67	100	0.0152753	0.00881917	1.52753	0.881917	7.22	5.45
HMA4	leaf	control	w2160	21	79	100	0.0264575	0.0152753	2.64575	1.52753	22.53	19.47
HMA4	leaf	control	w2172	2	98	100	0.0264575	0.0152753	2.64575	1.52753	3.53	0.47
HMA4	leaf	control	w2188	14.33	85.67	100	0.0152753	0.00881917	1.52753	0.881917	15.22	13.45
HMA4	leaf	control	w2347	13.33	86.67	100	0.011547	0.00666667	1.1547	0.666667	14	12.67
HMA4	leaf	control	w2348	11.67	88.33	100	0.0208167	0.0120185	2.08167	1.20185	12.87	10.46
HMA4	leaf	control	w2354	5.67	94.33	100	0.0288675	0.0166667	2.88675	1.66667	7.33	4
HMA4	leaf	control	w2385	6	94	100	0.0173205	0.01	1.73205	1	7	5
HMA4	leaf	control	w2387	5.33	94.67	100	0.0057735	0.00333333	0.57735	0.333333	5.67	5
HMA4	leaf	control	w2389	3.67	96.33	100	0.0057735	0.00333333	0.57735	0.333333	4	3.33
HMA4	leaf	control	w2592	14	86	100	0.052915	0.0305505	5.2915	3.05505	17.06	10.94
HMA4	leaf	control	w2606	9.67	90.33	100	0.0152753	0.00881917	1.52753	0.881917	10.55	8.78
HMA4	leaf	zinc	w1645	11.67	88.33	100	0.0057735	0.00333333	0.57735	0.333333	12	11.33
HMA4	leaf	zinc	w2057	7.67	92.33	100	0.0152753	0.00881917	1.52753	0.881917	8.55	6.78
HMA4	leaf	zinc	w2062	3	97	100	0	0	0	0	3	3
HMA4	leaf	zinc	w2160	22.67	77.33	100	0.0057735	0.00333333	0.57735	0.333333	23	22.33
HMA4	leaf	zinc	w2172	3.33	96.67	100	0.0208167	0.0120185	2.08167	1.20185	4.54	2.13
HMA4	leaf	zinc	w2188	15.33	84.67	100	0.0208167	0.0120185	2.08167	1.20185	16.54	14.13
HMA4	leaf	zinc	w2347	14.67	85.33	100	0.0057735	0.00333333	0.57735	0.333333	15	14.33
HMA4	leaf	zinc	w2348	14.67	85.33	100	0.0152753	0.00881917	1.52753	0.881917	15.55	13.78
HMA4	leaf	zinc	w2354	5.67	94.33	100	0.0057735	0.00333333	0.57735	0.333333	6	5.33
HMA4	leaf	zinc	w2385	5.67	94.33	100	0.0152753	0.00881917	1.52753	0.881917	6.55	4.78
HMA4	leaf	zinc	w2387	5.67	94.33	100	0.0152753	0.00881917	1.52753	0.881917	6.55	4.78
HMA4	leaf	zinc	w2389	5.33	94.67	100	0.0057735	0.00333333	0.57735	0.333333	5.67	5
HMA4	leaf	zinc	w2592	25.33	74.67	100	0.0057735	0.00333333	0.57735	0.333333	25.67	25
HMA4	leaf	zinc	w2606	10	90	100	0.02	0.011547	2	1.1547	11.15	8.85
HMA4	leaf	control	w2221	6.23333	93.77	100			3.76475	2.17358	8.41	4.05975
HMA4	leaf	zinc	w2221	8.26667	91.73	100			0.550757	0.31798	8.58	7.94869
HMA4	root	control	w1645	21	79	100	0.0173205	0.01	1.73205	1	22	20
HMA4	root	control	w2057	21.67	78.33	100	0.0208167	0.0120185	2.08167	1.20185	22.87	20.46
HMA4	root	control	w2062	14	86	100	0.01	0.0057735	1	0.57735	14.58	13.42
HMA4	root	control	w2160	10.67	89.33	100	0.0057735	0.00333333	0.57735	0.333333	11	10.33
HMA4	root	control	w2172	12.67	87.33	100	0.0057735	0.00333333	0.57735	0.333333	13	12.33
HMA4	root	control	w2188	18.33	81.67	100	0.0152753	0.00881917	1.52753	0.881917	19.22	17.45
HMA4	root	control	w2347	10.33	89.67	100	0.0057735	0.00333333	0.57735	0.333333	10.67	10
HMA4	root	control	w2348	11.67	88.33	100	0.0152753	0.00881917	1.52753	0.881917	12.55	10.78
HMA4	root	control	w2354	7.67	92.33	100	0.0057735	0.00333333	0.57735	0.333333	8	7.33
HMA4	root	control	w2385	13.67	86.33	100	0.0152753	0.00881917	1.52753	0.881917	14.55	12.78
HMA4	root	control	w2387	9.67	90.33	100	0.0152753	0.00881917	1.52753	0.881917	10.55	8.78
HMA4	root	control	w2389	8	92	100	0.02	0.011547	2	1.1547	9.15	6.85
HMA4	root	control	w2592	22	78	100	0.01	0.0057735	1	0.57735	22.58	21.42
HMA4	root	zinc	w1645	21	79	100	0.0141421	0.01	1.41421	1	22	20
HMA4	root	zinc	w2057	18	82	100	0.0173205	0.01	1.73205	1	19	17
HMA4	root	zinc	w2062	12	88	100	0.0264575	0.0152753	2.64575	1.52753	13.53	10.47
HMA4	root	zinc	w2160	11.67	88.33	100	0.011547	0.00666667	1.1547	0.666667	12.33	11
HMA4	root	zinc	w2172	10.67	89.33	100	0.0152753	0.00881917	1.52753	0.881917	11.55	9.78
HMA4	root	zinc	w2188	17.33	82.67	100	0.0057735	0.00333333	0.57735	0.333333	17.67	17
HMA4	root	zinc	w2347	12.67	87.33	100	0.011547	0.00666667	1.1547	0.666667	13.33	12
HMA4	root	zinc	w2348	12	88	100	0.01	0.0057735	1	0.57735	12.58	11.42
HMA4	root	zinc	w2354	7.67	92.33	100	0.011547	0.00666667	1.1547	0.666667	8.33	7
HMA4	root	zinc	w2385	13	87	100	0	0	0	0	13	13
HMA4	root	zinc	w2387	10	90	100	0.0173205	0.01	1.73205	1	11	9
HMA4	root	zinc	w2389	8	92	100	0.01	0.0057735	1	0.57735	8.58	7.42
HMA4	root	zinc	w2592	20	80	100	0.01	0.0057735	1	0.57735	20.58	19.42
HMA4	root	control	w2221	9.4	90.6	100			2.5632	1.47986	10.88	7.92014
HMA4	root	zinc	w2221	8.2	91.8	100			4.47996	2.5865	10.79	5.6135
IRT3	leaf	control	w1645	28.17	71.83	100	0.0170978	0.00987139	1.70978	0.987139	29.15	27.18
IRT3	leaf	control	w2057	28.6	71.4	100	0.00458258	0.00264575	0.458258	0.264575	28.86	28.34
IRT3	leaf	control	w2062	24.9	75.1	100	0.0104403	0.00602771	1.04403	0.602771	25.5	24.3
IRT3	leaf	control	w2160	34.13	65.87	100	0.0829779	0.0479073	8.29779	4.79073	38.92	29.34
IRT3	leaf	control	w2172	24.73	75.27	100	0.0413562	0.023877	4.13562	2.3877	27.12	22.35
IRT3	leaf	control	w2188	33.3	66.7	100	0.0173494	0.0100167	1.73494	1.00167	34.3	32.3
IRT3	leaf	control	w2347	19.03	80.97	100	0.00907377	0.00523875	0.907377	0.523875	19.56	18.51
IRT3	leaf	control	w2348	18.73	81.27	100	0.0117189	0.00676593	1.17189	0.676593	19.41	18.06
IRT3	leaf	control	w2354	36.03	63.97	100	0.0447474	0.0258349	4.47474	2.58349	38.62	33.45
IRT3	leaf	control	w2385	26.83	73.17	100	0.0421584	0.0243402	4.21584	2.43402	29.27	24.4
IRT3	leaf	control	w2387	28.3	71.7	100	0.0373229	0.0215484	3.73229	2.15484	30.45	26.15
IRT3	leaf	control	w2389	26.9	73.1	100	0.0245764	0.0141892	2.45764	1.41892	28.32	25.48
IRT3	leaf	control	w2592	31.27	68.73	100	0.0414287	0.0239188	4.14287	2.39188	33.66	28.87
IRT3	leaf	control	w2606	26.33	73.67	100	0.0450037	0.0259829	4.50037	2.59829	28.93	23.74
IRT3	leaf	zinc	w1645	38.1	61.9	100	0.0569298	0.0328684	5.69298	3.28684	41.39	34.81
IRT3	leaf	zinc	w2057	33.27	66.73	100	0.0380307	0.021957	3.80307	2.1957	35.46	31.07
IRT3	leaf	zinc	w2062	24.67	75.33	100	0.0265769	0.0153442	2.65769	1.53442	26.2	23.13
IRT3	leaf	zinc	w2160	40.3	59.7	100	0.0265141	0.015308	2.65141	1.53079	41.83	38.77
IRT3	leaf	zinc	w2172	38.9	61.1	100	0.002	0.0011547	0.2	0.11547	39.02	38.78
IRT3	leaf	zinc	w2188	31.43	68.57	100	0.0376342	0.0217281	3.76342	2.17281	33.61	29.26
IRT3	leaf	zinc	w2347	25.2	74.8	100	0.027074	0.0156312	2.7074	1.56312	26.76	23.64
IRT3	leaf	zinc	w2348	25.57	74.43	100	0.0080829	0.00466667	0.80829	0.466667	26.03	25.1
IRT3	leaf	zinc	w2354	38.8	61.2	100	0.0537029	0.0310054	5.37029	3.10054	41.9	35.7
IRT3	leaf	zinc	w2385	27.2	72.8	100	0.0190526	0.011	1.90526	1.1	28.3	26.1
IRT3	leaf	zinc	w2387	25.5	74.5	100	0.0250599	0.0144684	2.50599	1.44684	26.95	24.05
IRT3	leaf	zinc	w2389	22.33	77.67	100	0.0204042	0.0117804	2.04042	1.17804	23.51	21.16
IRT3	leaf	zinc	w2592	33.3	66.7	100	0.0264575	0.0152753	2.64575	1.52753	34.83	31.77
IRT3	leaf	zinc	w2606	21.53	78.47	100	0.0173877	0.0100388	1.73877	1.00388	22.54	20.53
IRT3	leaf	control	w2221	14.85	85.15	100			2.39729	0.97869	15.83	13.8713
IRT3	leaf	zinc	w2221	11.0833	88.92	100			3.30963	1.35115	12.43	9.73218
IRT3	root	control	w1645	45.07	54.93	100	0.0192959	0.0111405	1.92959	1.11405	46.18	43.95
IRT3	root	control	w2057	46.97	53.03	100	0.0212211	0.012252	2.12211	1.2252	48.19	45.74
IRT3	root	control	w2062	48.23	51.77	100	0.012897	0.0074461	1.2897	0.74461	48.98	47.49
IRT3	root	control	w2160	36.57	63.43	100	0.0205994	0.011893	2.05994	1.1893	37.76	35.38
IRT3	root	control	w2172	41	59	100	0.015	0.00866025	1.5	0.866025	41.87	40.13
IRT3	root	control	w2188	37.43	62.57	100	0.0270247	0.0156027	2.70247	1.56027	38.99	35.87
IRT3	root	control	w2347	40.87	59.13	100	0.0185023	0.0106823	1.85023	1.06823	41.93	39.8
IRT3	root	control	w2348	43.7	56.3	100	0.00556776	0.00321455	0.556776	0.321455	44.02	43.38
IRT3	root	control	w2354	46.33	53.67	100	0.00416333	0.0024037	0.416333	0.24037	46.57	46.09
IRT3	root	control	w2385	46.7	53.3	100	0.006	0.0034641	0.6	0.34641	47.05	46.35
IRT3	root	control	w2387	46.37	53.63	100	0.00208167	0.00120185	0.208167	0.120185	46.49	46.25
IRT3	root	control	w2389	46.37	53.63	100	0.0145717	0.00841295	1.45717	0.841295	47.21	45.53
IRT3	root	control	w2592	46.87	53.13	100	0.0130512	0.0075351	1.30512	0.75351	47.62	46.11
IRT3	root	zinc	w1645	43.73	56.27	100	0.0174738	0.0100885	1.74738	1.00885	44.74	42.72
IRT3	root	zinc	w2057	47.6	52.4	100	0.0122882	0.0070946	1.22882	0.70946	48.31	46.89
IRT3	root	zinc	w2062	47.47	52.53	100	0.00832666	0.0048074	0.832666	0.48074	47.95	46.99
IRT3	root	zinc	w2160	45.63	54.37	100	0.0179258	0.0103494	1.79258	1.03495	46.67	44.6
IRT3	root	zinc	w2172	38.97	61.03	100	0.00873689	0.00504425	0.87369	0.504425	39.47	38.46
IRT3	root	zinc	w2188	46.47	53.53	100	0.0061101	0.00352767	0.61101	0.352767	46.82	46.11
IRT3	root	zinc	w2347	38	62	100	0.007	0.00404145	0.7	0.404145	38.4	37.6
IRT3	root	zinc	w2348	38.93	61.07	100	0.00776745	0.00448454	0.776745	0.448454	39.38	38.48
IRT3	root	zinc	w2354	44.03	55.97	100	0.00493288	0.002848	0.493288	0.2848	44.32	43.75
IRT3	root	zinc	w2385	45.6	54.4	100	0.00953939	0.00550757	0.953939	0.550757	46.15	45.05
IRT3	root	zinc	w2387	45.77	54.23	100	0.0122202	0.00705534	1.22202	0.705534	46.47	45.06
IRT3	root	zinc	w2389	46.3	53.7	100	0.00556776	0.00321455	0.556776	0.321455	46.62	45.98
IRT3	root	zinc	w2592	46.7	53.3	100	0.00264575	0.00152753	0.264575	0.152753	46.85	46.55
IRT3	root	control	w2221	41.15	58.85	100			0.922497	0.376608	41.53	40.7734
IRT3	root	zinc	w2221	36.6167	63.38	100			7.75072	3.16422	39.78	33.4524
MTP1	leaf	control	w1645	7.83	92.17	100	0.0215716	0.0124544	2.15716	1.24544	9.08	6.59
MTP1	leaf	control	w2057	7.93	92.07	100	0.0137961	0.0079652	1.37961	0.79652	8.73	7.14
MTP1	leaf	control	w2062	9.57	90.43	100	0.0196554	0.011348	1.96554	1.1348	10.7	8.43
MTP1	leaf	control	w2160	17	83	100	0.0112694	0.00650641	1.12694	0.650641	17.65	16.35
MTP1	leaf	control	w2172	5.9	94.1	100	0.02498	0.0144222	2.498	1.44222	7.34	4.46
MTP1	leaf	control	w2188	8.07	91.93	100	0.0191398	0.0110504	1.91398	1.10504	9.17	6.96
MTP1	leaf	control	w2347	9.27	90.73	100	0.00929157	0.00536449	0.929157	0.536449	9.8	8.73
MTP1	leaf	control	w2348	10.33	89.67	100	0.0132035	0.00762306	1.32035	0.762306	11.1	9.57
MTP1	leaf	control	w2354	11.1	88.9	100	0.0104403	0.00602771	1.04403	0.602771	11.7	10.5
MTP1	leaf	control	w2385	10.37	89.63	100	0.0237978	0.0137396	2.37978	1.37396	11.74	8.99
MTP1	leaf	control	w2387	11.47	88.53	100	0.00602771	0.0034801	0.602771	0.34801	11.81	11.12
MTP1	leaf	control	w2389	12.5	87.5	100	0.0486929	0.0281129	4.86929	2.81129	15.31	9.69
MTP1	leaf	control	w2592	7.87	92.13	100	0.00737112	0.00425572	0.737112	0.425571	8.29	7.44
MTP1	leaf	control	w2606	11.03	88.97	100	0.0151767	0.00876229	1.51767	0.876229	11.91	10.16
MTP1	leaf	zinc	w1645	8.2	91.8	100	0.0209523	0.0120968	2.09523	1.20968	9.41	6.99
MTP1	leaf	zinc	w2057	7.6	92.4	100	0.0168226	0.00971253	1.68226	0.971253	8.57	6.63
MTP1	leaf	zinc	w2062	8.97	91.03	100	0.0080829	0.00466667	0.80829	0.466667	9.43	8.5
MTP1	leaf	zinc	w2160	16.6	83.4	100	0.0111355	0.0064291	1.11355	0.64291	17.24	15.96
MTP1	leaf	zinc	w2172	6.17	93.83	100	0.0110151	0.0063596	1.10151	0.63596	6.8	5.53
MTP1	leaf	zinc	w2188	8.57	91.43	100	0.0205264	0.0118509	2.05264	1.18509	9.75	7.38
MTP1	leaf	zinc	w2347	6.6	93.4	100	0.0217945	0.0125831	2.17945	1.25831	7.86	5.34
MTP1	leaf	zinc	w2348	8.67	91.33	100	0.0145717	0.00841295	1.45717	0.841295	9.51	7.83
MTP1	leaf	zinc	w2354	9.2	90.8	100	0.0222711	0.0128582	2.22711	1.28582	10.49	7.91
MTP1	leaf	zinc	w2385	9.47	90.53	100	0.0146401	0.00845248	1.46401	0.845248	10.31	8.62
MTP1	leaf	zinc	w2387	10.9	89.1	100	0.001	0.00057735	0.1	0.057735	10.96	10.84
MTP1	leaf	zinc	w2389	10.8	89.2	100	0.021	0.0121244	2.1	1.21244	12.01	9.59
MTP1	leaf	zinc	w2592	8.37	91.63	100	0.0205994	0.011893	2.05994	1.1893	9.56	7.18
MTP1	leaf	zinc	w2606	9.83	90.17	100	0.0200333	0.0115662	2.00333	1.15662	10.99	8.68
MTP1	leaf	control	w2221	9.33333	90.67	100			4.64363	2.681	12.01	6.65233
MTP1	leaf	zinc	w2221	8.06667	91.93	100			2.30072	1.32832	9.39	6.73834
MTP1	root	control	w1645	12.5	87.5	100	0.0373229	0.0215484	3.73229	2.15484	14.65	10.35
MTP1	root	control	w2057	13.6	86.4	100	0.0269629	0.0155671	2.69629	1.55671	15.16	12.04
MTP1	root	control	w2062	11.53	88.47	100	0.0211975	0.0122384	2.11975	1.22384	12.76	10.31
MTP1	root	control	w2160	28.33	71.67	100	0.0486038	0.0280614	4.86038	2.80614	31.14	25.53
MTP1	root	control	w2172	10.37	89.63	100	0.0253246	0.0146211	2.53246	1.46211	11.83	8.9
MTP1	root	control	w2188	14.27	85.73	100	0.0126623	0.00731057	1.26623	0.731057	15	13.54
MTP1	root	control	w2347	13.2	86.8	100	0.035	0.0202073	3.5	2.02073	15.22	11.18
MTP1	root	control	w2348	15.87	84.13	100	0.0111505	0.00643774	1.11505	0.643774	16.51	15.22
MTP1	root	control	w2354	16.47	83.53	100	0.0117189	0.00676593	1.17189	0.676593	17.14	15.79
MTP1	root	control	w2385	15.97	84.03	100	0.00814453	0.00470224	0.814453	0.470224	16.44	15.5
MTP1	root	control	w2387	14	86	100	0.0043589	0.00251661	0.43589	0.251661	14.25	13.75
MTP1	root	control	w2389	11.6	88.4	100	0.0141774	0.00818535	1.41774	0.818535	12.42	10.78
MTP1	root	control	w2592	11.2	88.8	100	0.0245561	0.0141774	2.45561	1.41774	12.62	9.78
MTP1	root	zinc	w1645	7.77	92.23	100	0.0667108	0.0385155	6.67108	3.85155	11.62	3.92
MTP1	root	zinc	w2057	17.2	82.8	100	0.0180831	0.0104403	1.80831	1.04403	18.24	16.16
MTP1	root	zinc	w2062	14.6	85.4	100	0.00360555	0.00208167	0.360555	0.208167	14.81	14.39
MTP1	root	zinc	w2160	22.33	77.67	100	0.0145717	0.00841295	1.45717	0.841295	23.17	21.49
MTP1	root	zinc	w2172	11.07	88.93	100	0.0178979	0.0103333	1.78979	1.03333	12.1	10.03
MTP1	root	zinc	w2188	13.97	86.03	100	0.024173	0.0139563	2.4173	1.39563	15.36	12.57
MTP1	root	zinc	w2347	14.57	85.43	100	0.00960902	0.00554777	0.960902	0.554777	15.12	14.01
MTP1	root	zinc	w2348	13.9	86.1	100	0.0377492	0.0217945	3.77492	2.17945	16.08	11.72
MTP1	root	zinc	w2354	16.5	83.5	100	0.00556776	0.00321455	0.556776	0.321455	16.82	16.18
MTP1	root	zinc	w2385	14.57	85.43	100	0.0160416	0.00926163	1.60416	0.926163	15.49	13.64
MTP1	root	zinc	w2387	16.13	83.87	100	0.00493288	0.002848	0.493288	0.2848	16.42	15.85
MTP1	root	zinc	w2389	15.47	84.53	100	0.0133167	0.00768837	1.33167	0.768837	16.24	14.7
MTP1	root	zinc	w2592	10.4	89.6	100	0.0134536	0.00776745	1.34536	0.776745	11.18	9.62
MTP1	root	control	w2221	12.9	87.1	100			5.93549	3.42685	16.33	9.47315
MTP1	root	zinc	w2221	16.7	83.3	100			2.08806	1.20554	17.91	15.4945
MTP3	leaf	control	w1645	46	54	100	0.00866025	0.005	0.866025	0.5	46.5	45.5
MTP3	leaf	control	w2057	41.63	58.37	100	0.028746	0.0165965	2.8746	1.65965	43.29	39.97
MTP3	leaf	control	w2062	44.7	55.3	100	0.0194679	0.0112398	1.94679	1.12398	45.82	43.58
MTP3	leaf	control	w2160	42.33	57.67	100	0.0600111	0.0346474	6.00111	3.46474	45.8	38.87
MTP3	leaf	control	w2172	43.37	56.63	100	0.0296873	0.0171399	2.96873	1.71399	45.08	41.65
MTP3	leaf	control	w2188	29.6	70.4	100	0.0291033	0.0168028	2.91033	1.68028	31.28	27.92
MTP3	leaf	control	w2347	38.3	61.7	100	0.0335112	0.0193477	3.35112	1.93477	40.23	36.37
MTP3	leaf	control	w2348	31.3	68.7	100	0.0756241	0.0436616	7.56241	4.36616	35.67	26.93
MTP3	leaf	control	w2354	19.83	80.17	100	0.0524436	0.0302783	5.24436	3.02783	22.86	16.81
MTP3	leaf	control	w2385	41.03	58.97	100	0.0242143	0.0139801	2.42143	1.39801	42.43	39.64
MTP3	leaf	control	w2387	44.5	55.5	100	0.0475079	0.0274287	4.75079	2.74287	47.24	41.76
MTP3	leaf	control	w2389	39.73	60.27	100	0.0382797	0.0221008	3.82797	2.21008	41.94	37.52
MTP3	leaf	control	w2592	42.1	57.9	100	0.0407308	0.023516	4.07308	2.3516	44.45	39.75
MTP3	leaf	control	w2606	5.77	94.23	100	0.0502427	0.0290077	5.02427	2.90077	8.67	2.87
MTP3	leaf	zinc	w1645	47.63	52.37	100	0.0120554	0.0069602	1.20554	0.69602	48.33	46.94
MTP3	leaf	zinc	w2057	35.73	64.27	100	0.0640651	0.036988	6.40651	3.6988	39.43	32.03
MTP3	leaf	zinc	w2062	47.2	52.8	100	0.008544	0.00493288	0.8544	0.493288	47.69	46.71
MTP3	leaf	zinc	w2160	37.77	62.23	100	0.044658	0.0257833	4.4658	2.57833	40.34	35.19
MTP3	leaf	zinc	w2172	36.95	63.05	100	0.00919239	0.0065	0.919239	0.65	37.6	36.3
MTP3	leaf	zinc	w2188	22.33	77.67	100	0.080637	0.0465558	8.0637	4.65558	26.99	17.68
MTP3	leaf	zinc	w2347	34.1	65.9	100	0.0147309	0.0085049	1.47309	0.85049	34.95	33.25
MTP3	leaf	zinc	w2348	32.83	67.17	100	0.0171561	0.00990511	1.71561	0.99051	33.82	31.84
MTP3	leaf	zinc	w2354	22.3	77.7	100	0.0200749	0.0115902	2.00749	1.15902	23.46	21.14
MTP3	leaf	zinc	w2385	40.3	59.7	100	0.0641171	0.037018	6.41171	3.7018	44	36.6
MTP3	leaf	zinc	w2387	45.73	54.27	100	0.00802081	0.00463081	0.802081	0.463081	46.2	45.27
MTP3	leaf	zinc	w2389	31.2	68.8	100	0.0043589	0.00251661	0.43589	0.251661	31.45	30.95
MTP3	leaf	zinc	w2592	37.17	62.83	100	0.0244199	0.0140989	2.44199	1.40989	38.58	35.76
MTP3	leaf	zinc	w2606	11.4	88.6	100	0.0296985	0.021	2.96985	2.1	13.5	9.3
MTP3	root	control	w1645	8.73	91.27	100	0.0190088	0.0109747	1.90088	1.09747	9.83	7.64
MTP3	root	control	w2057	13.27	86.73	100	0.0150111	0.00866667	1.50111	0.866667	14.13	12.4
MTP3	root	control	w2062	6.73	93.27	100	0.0100167	0.00578312	1.00167	0.578312	7.31	6.16
MTP3	root	control	w2160	27.73	72.27	100	0.101476	0.0585871	10.1476	5.85871	33.59	21.87
MTP3	root	control	w2172	10.3	89.7	100	0.02	0.011547	2	1.1547	11.45	9.15
MTP3	root	control	w2188	42.93	57.07	100	0.0110151	0.0063596	1.10151	0.63596	43.57	42.3
MTP3	root	control	w2347	38.63	61.37	100	0.0245832	0.0141931	2.45832	1.41931	40.05	37.21
MTP3	root	control	w2348	36	64	100	0.0719236	0.0415251	7.19236	4.15251	40.15	31.85
MTP3	root	control	w2354	22.23	77.77	100	0.0264071	0.0152461	2.64071	1.52461	23.76	20.71
MTP3	root	control	w2385	8.4	91.6	100	0.00360555	0.00208167	0.360555	0.208167	8.61	8.19
MTP3	root	control	w2387	8.9	91.1	100	0.0087178	0.00503322	0.87178	0.503322	9.4	8.4
MTP3	root	control	w2389	17.13	82.87	100	0.0636894	0.0367711	6.36893	3.67711	20.81	13.46
MTP3	root	control	w2592	32.5	67.5	100	0.14301	0.0825671	14.301	8.25671	40.76	24.24
MTP3	root	zinc	w1645	42.9	57.1	100	0.0169706	0.012	1.69706	1.2	44.1	41.7
MTP3	root	zinc	w2057	28.97	71.03	100	0.0270986	0.0156454	2.70986	1.56454	30.53	27.4
MTP3	root	zinc	w2062	7.73	92.27	100	0.00378594	0.00218581	0.378594	0.218581	7.95	7.51
MTP3	root	zinc	w2160	44.67	55.33	100	0.0181751	0.0104934	1.81751	1.04934	45.72	43.62
MTP3	root	zinc	w2172	37.43	62.57	100	0.087489	0.0505118	8.7489	5.05118	42.48	32.38
MTP3	root	zinc	w2188	24.8	75.2	100	0.062554	0.0361156	6.2554	3.61156	28.41	21.19
MTP3	root	zinc	w2347	31.63	68.37	100	0.0458294	0.0264596	4.58294	2.64596	34.28	28.99
MTP3	root	zinc	w2348	23.63	76.37	100	0.0389401	0.0224821	3.89401	2.24821	25.88	21.39
MTP3	root	zinc	w2354	29.13	70.87	100	0.042395	0.0244767	4.2395	2.44767	31.58	26.69
MTP3	root	zinc	w2385	40.9	59.1	100	0.0515073	0.0297377	5.15073	2.97377	43.87	37.93
MTP3	root	zinc	w2387	37.8	62.2	100	0.031225	0.0180278	3.1225	1.80278	39.6	36
MTP3	root	zinc	w2389	39.77	60.23	100	0.0670025	0.0386839	6.70025	3.86839	43.64	35.9
MTP3	root	zinc	w2592	41.47	58.53	100	0.0302379	0.0174579	3.02379	1.74579	43.21	39.72
MTP3	root	control	w2221	8.28333	91.72	100			4.50574	1.83946	10.12	6.44387
MTP3	root	zinc	w2221	6.65	93.35	100			0.546809	0.223234	6.87	6.42677
NRAMP3	leaf	control	w1645	35.4	64.6	100	0.0348712	0.0201329	3.48712	2.01329	37.41	33.39
NRAMP3	leaf	control	w2057	47	53	100	0.00953939	0.00550757	0.953939	0.550757	47.55	46.45
NRAMP3	leaf	control	w2062	31.23	68.77	100	0.0189033	0.0109138	1.89033	1.09138	32.32	30.14
NRAMP3	leaf	control	w2160	41.53	58.47	100	0.0266333	0.0153767	2.66333	1.53767	43.07	40
NRAMP3	leaf	control	w2172	39.9	60.1	100	0.0593549	0.0342685	5.93549	3.42685	43.33	36.47
NRAMP3	leaf	control	w2188	38.37	61.63	100	0.00057735	0.000333333	0.057735	0.0333333	38.4	38.33
NRAMP3	leaf	control	w2347	26.5	73.5	100	0.0265141	0.015308	2.65141	1.53079	28.03	24.97
NRAMP3	leaf	control	w2348	24.17	75.83	100	0.0023094	0.00133333	0.23094	0.133333	24.3	24.03
NRAMP3	leaf	control	w2354	30.57	69.43	100	0.0407717	0.0235396	4.07717	2.35396	32.92	28.21
NRAMP3	leaf	control	w2385	38.23	61.77	100	0.0397157	0.0229298	3.97157	2.29298	40.53	35.94
NRAMP3	leaf	control	w2387	41.27	58.73	100	0.0409186	0.0236244	4.09186	2.36244	43.63	38.9
NRAMP3	leaf	control	w2389	24.97	75.03	100	0.0145029	0.00837324	1.45029	0.837324	25.8	24.13
NRAMP3	leaf	control	w2592	40.77	59.23	100	0.0398037	0.0229807	3.98037	2.29807	43.06	38.47
NRAMP3	leaf	control	w2606	34.97	65.03	100	0.0115902	0.00669162	1.15902	0.669162	35.64	34.3
NRAMP3	leaf	zinc	w1645	30.93	69.07	100	0.0432474	0.0249689	4.32474	2.49689	33.43	28.44
NRAMP3	leaf	zinc	w2057	45.13	54.87	100	0.010116	0.00584047	1.0116	0.584047	45.72	44.55
NRAMP3	leaf	zinc	w2062	28.03	71.97	100	0.0196554	0.011348	1.96554	1.1348	29.17	26.9
NRAMP3	leaf	zinc	w2160	36.23	63.77	100	0.00873689	0.00504425	0.87369	0.504425	36.74	35.73
NRAMP3	leaf	zinc	w2172	42	58	100	0.0451331	0.0260576	4.51331	2.60576	44.61	39.39
NRAMP3	leaf	zinc	w2188	42.13	57.87	100	0.0136504	0.00788106	1.36504	0.788106	42.92	41.35
NRAMP3	leaf	zinc	w2347	24.97	75.03	100	0.00321455	0.00185592	0.321455	0.185592	25.15	24.78
NRAMP3	leaf	zinc	w2348	23.17	76.83	100	0.0180093	0.0103976	1.80093	1.03976	24.21	22.13
NRAMP3	leaf	zinc	w2354	25.27	74.73	100	0.0266521	0.0153876	2.66521	1.53876	26.81	23.73
NRAMP3	leaf	zinc	w2385	34.67	65.33	100	0.0308923	0.0178357	3.08923	1.78357	36.45	32.88
NRAMP3	leaf	zinc	w2387	35.53	64.47	100	0.0160416	0.00926163	1.60416	0.926163	36.46	34.61
NRAMP3	leaf	zinc	w2389	22.8	77.2	100	0.00264575	0.00152753	0.264575	0.152753	22.95	22.65
NRAMP3	leaf	zinc	w2592	45.03	54.97	100	0.0176163	0.0101708	1.76163	1.01708	46.05	44.02
NRAMP3	leaf	zinc	w2606	33.43	66.57	100	0.0183394	0.0105883	1.83394	1.05883	34.49	32.37
NRAMP3	leaf	control	w2221	17.2	82.8	100			3.8476	1.57077	18.77	15.6292
NRAMP3	leaf	zinc	w2221	19.02	80.98	100			2.78783	1.24676	20.27	17.7732
NRAMP3	root	control	w1645	20.27	79.73	100	0.0265393	0.0153225	2.65393	1.53225	21.8	18.73
NRAMP3	root	control	w2057	33.73	66.27	100	0.00986577	0.005696	0.986577	0.5696	34.3	33.16
NRAMP3	root	control	w2062	17.73	82.27	100	0.0297714	0.0171885	2.97714	1.71885	19.45	16.01
NRAMP3	root	control	w2160	28.9	71.1	100	0.0219317	0.0126623	2.19317	1.26623	30.17	27.63
NRAMP3	root	control	w2172	23.1	76.9	100	0.0087178	0.00503322	0.87178	0.503322	23.6	22.6
NRAMP3	root	control	w2188	29.87	70.13	100	0.00152753	0.000881917	0.152753	0.0881917	29.95	29.78
NRAMP3	root	control	w2347	12.37	87.63	100	0.0411015	0.02373	4.11015	2.373	14.74	9.99
NRAMP3	root	control	w2348	29.35	70.65	100	0.0516188	0.0365	5.16188	3.65	33	25.7
NRAMP3	root	control	w2354	30.35	69.65	100	0.0558614	0.0395	5.58614	3.95	34.3	26.4
NRAMP3	root	control	w2385	20.83	79.17	100	0.015308	0.00883805	1.53079	0.883805	21.72	19.95
NRAMP3	root	control	w2387	24.43	75.57	100	0.060136	0.0347195	6.0136	3.47195	27.91	20.96
NRAMP3	root	control	w2389	29.75	70.25	100	0.113844	0.0805	11.3844	8.05	37.8	21.7
NRAMP3	root	control	w2592	33.1	66.9	100	0.0330454	0.0190788	3.30454	1.90788	35.01	31.19
NRAMP3	root	zinc	w1645	25.9	74.1	100	0.00707107	0.005	0.707107	0.5	26.4	25.4
NRAMP3	root	zinc	w2057	42.7	57.3	100	0.00793725	0.00458258	0.793725	0.458258	43.16	42.24
NRAMP3	root	zinc	w2062	16	84	100	0.0398372	0.023	3.98372	2.3	18.3	13.7
NRAMP3	root	zinc	w2160	38	62	100	0.015	0.00866025	1.5	0.866025	38.87	37.13
NRAMP3	root	zinc	w2172	29.77	70.23	100	0.0105987	0.00611919	1.05987	0.611919	30.38	29.15
NRAMP3	root	zinc	w2188	25.93	74.07	100	0.00737112	0.00425572	0.737112	0.425571	26.36	25.51
NRAMP3	root	zinc	w2347	17.03	82.97	100	0.00503322	0.00290593	0.503322	0.290593	17.32	16.74
NRAMP3	root	zinc	w2348	17.1	82.9	100	0.0265141	0.015308	2.65141	1.53079	18.63	15.57
NRAMP3	root	zinc	w2354	29.7	70.3	100	0.0112694	0.00650641	1.12694	0.650641	30.35	29.05
NRAMP3	root	zinc	w2385	26.3	73.7	100	0.0111355	0.0064291	1.11355	0.64291	26.94	25.66
NRAMP3	root	zinc	w2387	24.7	75.3	100	0.00519615	0.003	0.519615	0.3	25	24.4
NRAMP3	root	zinc	w2389	22.67	77.33	100	0.00896289	0.00517472	0.896289	0.517473	23.18	22.15
NRAMP3	root	zinc	w2592	34.73	65.27	100	0.0230072	0.0132832	2.30072	1.32832	36.06	33.41
NRAMP3	root	control	w2221	17.5167	82.48	100			4.69486	1.91667	19.43	15.6
NRAMP3	root	zinc	w2221	16.85	83.15	100			3.02903	1.23659	18.09	15.6134
